# Supplementary material for: Structure-guided computational insecticide discovery targeting β-N-acetyl-D-hexosaminidase of Ostrinia furnacalis
Source: J Biomol Struct Dyn. 2023 Oct 9;42(21):11717–30. doi: 10.1080/07391102.2023.2264394 (PMC11573315; doi:10.1080/07391102.2023.2264394)
Supplement: Supplemental Material [file TBSD_A_2264394_SM4505.zip]

Archive with 2 entries (2 files):
- suppl_data/Supplementary Data 1.pdf
- suppl_data/Supplementary Data 2.pdf
